# Supplementary material for: Targeting Transcriptional CDKs 7, 8, and 9 with Anilinopyrimidine Derivatives as Anticancer Agents: Design, Synthesis, Biological Evaluation and In Silico Studies
Source: Molecules. 2023 May 23;28(11):4271. doi: 10.3390/molecules28114271 (PMC10254914; doi:10.3390/molecules28114271)
Supplement: Supplementary file 1 [file molecules-28-04271-s001.zip]

Archive with 1 entries (1 files):
- molecules-2336007-supplementary.pdf
